# Supplementary material for: Proteome-Wide Screening of Potential Vaccine Targets against Brucella melitensis
Source: Vaccines (Basel). 2023 Jan 25;11(2):263. doi: 10.3390/vaccines11020263 (PMC9966016; doi:10.3390/vaccines11020263)
Supplement: Supplementary file 1 [file vaccines-11-00263-s001.zip]

Archive with 1 entries (1 files):
- vaccines-2084278-supplementary.pdf
